# Supplementary material for: New Bioactive Polyketides from the Mangrove-Derived Fungus Penicillium sp. SCSIO 41411
Source: Mar Drugs. 2024 Aug 26;22(9):384. doi: 10.3390/md22090384 (PMC11433107; doi:10.3390/md22090384)
Supplement: Supplementary file 1 [file marinedrugs-22-00384-s001.zip]

Archive with 1 entries (1 files):
- marinedrugs-3136919-supplementary.pdf
